# Supplementary material for: Serious Games for Preventing Musculoskeletal Disorders in Occupational Settings: Scoping Review
Source: JMIR Serious Games. 2025 Oct 21;13:e66913. doi: 10.2196/66913 (PMC12587018; doi:10.2196/66913)
Supplement: Multimedia Appendix 3 [file games_v13i1e66913_app3.xlsx]

## Sheet: Google scholar
References	Abstract reading	Assessed for eligibility	Comments	n =1424
Sisto, M., Zare, M., Ouerhani, N., Bolinhas, C., Divernois, M., Mignot, B., ... & Gobron, S. (2018, June). Virtual reality serious game for musculoskeletal disorder prevention. In International Conference on Augmented Reality, Virtual Reality and Computer Graphics (pp. 43-59). Cham: Springer International Publishing.	y	y
Downer, J. T., Braun, S. S., Bradshaw, C. P., Elreda, L. M., Elzie, X., Budavari, A. C., ... & Tolan, P. H. (2024). Testing the combined effects of the PAX Good Behavior Game and MyTeachingPartner™ coaching for early career teachers: Impacts on teacher-student interaction quality and teachers' occupational health. Journal of School Psychology, 106, 101359.	y	n	work to help teachers overcome the difficulties they may encounter in managing their classes
Greuter, S., Tepe, S., Peterson, J. F., Boukamp, F., d'Amazing, K., Quigley, K., ... & Wakefield, R. (2012, July). Designing a game for occupational health and safety in the construction industry. In Proceedings of The 8th Australasian Conference on Interactive Entertainment: Playing the System (pp. 1-8).	y	y
Greuter S, Tepe S. Engaging students in OH&S hazard identification through a game. Proceedings of DiGRA 2013 Conference Atlanta, GA, USA; 2013.	y	y
Sisto, M., Zare, M., Ouerhani, N., Sagot, J. C., & Gobron, S. (2018). Virtual reality puzzle game for musculoskeletal disorders prevention. In Proceedings of GSGS'18: 3rd Gamification Serious Game Symposium, 5-6 July 2018, Neuchâtel, Switzerland. 5-6 July 2018.	y	y	duplicate
Bert, N., Zare, M., Mignot, B., & Sagot, J. C. (2022, April). Prévention des TMS en industrie: mesure de l’impact d’un serious game sur les attitudes et les intentions comportementales chez les opérateurs. In 33e conférence internationale francophone sur l’Interaction Humain-Machine (IHM'22).	y	y	duplicate
Din, Z. U., & Gibson Jr, G. E. (2019). Serious games for learning prevention through design concepts: An experimental study. Safety science, 115, 176-187.	n	n	raising awareness of prevention through design among architecture students
Tunjic, B. (2013). Kinect-based physical pain prevention system for office/home use [Diploma Thesis, Technische Universität Wien]. reposiTUm. https://doi.org/10.34726/hss.2013.21625	n	n	master's thesis
Seprum, P., & Wongwatkit, C. (2025). Effects of an immersive virtual environment-based gaming approach on students' occupational health performance, immersion and motivation. International Journal of Mobile Learning and Organisation, 19(1), 33-58.	n	n	occupational health education in emergency response knowledge about fire and chemical emergency handling"
Chodan, C., Mirza-Babaei, P., & Sankaranarayanan, K. (2017). Safety does not happen by accident, can gaming help improve occupational health and safety in organizations?. In Digital Human Modeling. Applications in Health, Safety, Ergonomics, and Risk Management: Health and Safety: 8th International Conference, DHM 2017, Held as Part of HCI International 2017, Vancouver, BC, Canada, July 9-14, 201…	y	n	This is not an SG but a gamification solution. What's more, it's an article written by a Masters student.
Nicoletti, L., & Padovano, A. (2019). Human factors in occupational health and safety 4.0: a cross-sectional correlation study of workload, stress and outcomes of an industrial emergency response. International Journal of Simulation and Process Modelling, 14(2), 178-195.	n	n	not a SG
Galli, J. (2022). Analysis, design and prototyping of a serious game for rehabilitation and prevention of ankle injuries (Doctoral dissertation, Wien).	n	n	master's thesis
Hafsia, M., Monacelli, E., Rabreau, O., Dong, S., & Martin, H. MIXED REALITY SIMULATOR FOR CONSTRUCTION WORKERS’MUSCULOSKELETAL DISORDERS PREVENTION.	n	n	not a SG
M. A. F. Rodrigues, D. V. Macedo, H. P. Pontes, Y. R. Serpa and Y. R. Serpa, "A serious game to improve posture and spinal health while having fun," 2016 IEEE International Conference on Serious Games and Applications for Health (SeGAH), Orlando, FL, USA, 2016, pp. 1-8, doi: 10.1109/SeGAH.2016.7586260.	y	y	duplicate
Sanders, J. (2013). Don’t Strike Out Too Early in the Game: The Nurse Practitioner’s Role in Preventing Youth Pitching Related Injuries.	n	n	review
Nugraha, M. F. A., Roemintoyo, R., Djono, D., & Al-Hakimi, H. (2024). Development of a mobile application for occupational health and safety education in vocational high schools: A case study in construction and housing engineering. Indonesian Journal on Learning and Advanced Education (IJOLAE), 6(3), 315-327.	y	n	not a SG
Yovi, E. Y., & Yamada, Y. (2015). Strategy to disseminate occupational safety and health information to forestry workers: The felling safety game. Journal of Tropical Forest Science, 213-221.	y	n
Zhang, C., Van Gorp, P., Derksen, M., Nuijten, R., IJsselsteijn, W. A., Zanutto, A., ... & Pratola, R. (2021). Promoting occupational health through gamification and e-coaching: A 5-month user engagement study. International journal of environmental research and public health, 18(6), 2823.	y	n	not a SG + not about MSD
Gouveia, É. R., Campos, P., França, C. S., Rodrigues, L. M., Martins, F., França, C., ... & Gouveia, B. R. (2023). Virtual reality gaming in rehabilitation after musculoskeletal injury—User experience pilot study. Applied Sciences, 13(4), 2523.	y	n	Musculoskeletal Injury rather than MSD + rehabilitation
Oroskhan, M., Rismanchian, M., & Shahnazi, H. (2019). Evaluation of Effect of Training with Game Technique on the Empowerment of Health Care Providers in the Field of Ergonomics in Yazd City, Iran. Journal of Health System Research, 14(4), 425-431.	y	n	not in english
Hafsia, M., Monacelli, E., & Ducoulombier, L. (2022). Co-design and evaluation with construction workers of a virtual reality and force feedback modalities for gesture training.	y	NA	preprint
Caporaso, T., Tarallo, A., D’Anna, G., Armano, M., Papa, S., Bufalo, G., ... & Lanzotti, A. (2023, June). Design and development of a serious game with physical interface for return to work in construction site. In 2023 IEEE International Workshop on Metrology for Industry 4.0 & IoT (MetroInd4. 0&IoT) (pp. 222-226). IEEE.	y	y
Paravizo, E., & Braatz, D. (2019). Using a game engine for simulation in ergonomics analysis, design and education: An exploratory study. Applied ergonomics, 77, 22-28.	n	n	not a game
Rebelo, F., & Filgueiras, E. V. (2012). Ergoshow: a user-centred design game to make children aware of ergonomics and occupational safety and health. Theoretical Issues in Ergonomics Science, 13(1), 4-17.	y	y
Marques, F. B., Bettoni, G. N., dos Santos, B. G. T., Adeoye, A. A., de Brito, B. G., de Brito, K. C. T., ... & Cavalli, L. S. (2020). AquaSafe: Aquaculture occupational safety and health in the palm of your hand. Pesquisa Agropecuária Gaúcha, 26(1), 46-54.	y	n	not a game
Stranick, T., & Lopez, C. (2021, August). Virtual reality exergames: Promoting physical health among industry workers. In International Design Engineering Technical Conferences and Computers and Information in Engineering Conference (Vol. 85376, p. V002T02A076). American Society of Mechanical Engineers.	y	y
Hall, J., Wyeth, P., & Johnson, D. (2016). Creating authentic experiences within a serious game context: Evaluation of engagement and learning. In Serious Games: Second Joint International Conference, JCSG 2016, Brisbane, QLD, Australia, September 26-27, 2016, Proceedings 2 (pp. 55-66). Springer International Publishing.	y	n	not MSD
Quero, S., Pérez-Ara, M. A., Terenzi, G., Fiorese, M., Campos, D., Baños, R. M., ... & Botella, C. (2013). An augmented reality system for risk prevention in hospitals: preliminary usability data. In ICERI2013 Proceedings (pp. 1217-1224). IATED.	n	n	not a game
Osman, M. H. (1979). Educating health and safety to engineering students in Sudan Case Study: University of Khartoum College of Engineering. College of Engineering. University of Khartoum: Khartoum, Sudan, 233.	y	n	not about MSD + master's thesis
Morris, D., Brush, A. B., & Meyers, B. R. (2008, April). SuperBreak: using interactivity to enhance ergonomic typing breaks. In Proceedings of the SIGCHI Conference on Human Factors in Computing Systems (pp. 1817-1826).	n	n	interesting, but it's not a game but an application encouraging workers to take breaks
Lehtonen, E., Perttula, P., Maasalo, I., Reuna, K., Kannisto, H., Puro, V., & Hirvonen, M. (2021). Learning game for improving forklift drivers’ safety awareness. Cognition, technology & work, 23, 743-753.	n	n	not about MSD
Freitas, H., Soares, F., Carvalho, V., & Matos, D. (2018). Serious games development as a tool to prevent repetitive strain injuries in hands: first steps. In Teaching and Learning in a Digital World: Proceedings of the 20th International Conference on Interactive Collaborative Learning–Volume 1 (pp. 954-964). Springer International Publishing.	y	y
Serra, S. M. B., Padre, E. P. G., & Anumba, C. J. (2023). Educational game evaluation on smartphones for occupational safety training. In Handbook of Construction Safety, Health and Well-being in the Industry 4.0 Era (pp. 111-123). Routledge.	y	n	not about MSD
Jin, G., & Nakayama, S. (2014, July). Virtual reality game for safety education. In 2014 International Conference on Audio, Language and Image Processing (pp. 95-100). IEEE.	y	n	not about MSD
Wolf, M., & Teizer, J. (2022). Serious Game Design Framework to Teach Hazard Awareness and Avoidance on Construction Sites using Pre-defined Hazard Definitions. In CONVR 2022 Conference: The future of construction in the context of digital transformation and decarbonization (pp. 348-358).	y	n	not about MSD
Hlaing, P. H., Cheah, P. Y., & Boonchutima, S. (2024). Ethical gamified health communication intervention to prevent Work-related Musculoskeletal Disorders (WMSDs) in Myanmar migrants at Thailand's seafood factory: A study protocol. Wellcome Open Research, 9(347), 347.	NA	NA	preprint
Hanisch, S. E., Birner, U. W., Oberhauser, C., Nowak, D., & Sabariego, C. (2017). Development and evaluation of digital game-based training for managers to promote employee mental health and reduce mental illness stigma at work: Quasi-experimental study of program effectiveness. JMIR mental health, 4(3), e7600.	y	y	not about MSD
Lanzotti, A., Tarallo, A., Carbone, F., Coccorese, D., D’Angelo, R., Di Gironimo, G., ... & Papa, S. (2019). Interactive tools for safety 4.0: virtual ergonomics and serious games in tower automotive. In Proceedings of the 20th Congress of the International Ergonomics Association (IEA 2018) Volume V: Human Simulation and Virtual Environments, Work With Computing Systems (WWCS), Process Control 20…	y	y	Publication from the same author about the same project
Mercado, D. A. (2023). Environmental and Occupational Health Risks: Educating Undergraduate (ADN-BSN) Nursing Students for Safer Practice.	n	n	not a game
Lanzotti, A., Vanacore, A., Tarallo, A., Nathan-Roberts, D., Coccorese, D., Minopoli, V., ... & Papa, S. (2020). Interactive tools for safety 4.0: Virtual ergonomics and serious games in real working contexts. Ergonomics, 63(3), 324-333.	y	y
Giagloglou, E., Panagiotis, A., Macuzic, I., & Bamidis, P. (2015). Improving Safety through gaming: A serious game’s application for risky professions. In 49th ESReDA Seminar.	n	n	not about MSD
Lalli, P., & Capelli, C. (2021). Serious Games and non-Formal Learning in the Classroom: The Experience of Sicuri si diventa. In Proceedings of the 2nd International Conference of the Journal Scuola Democratica “Reinventing Education”, VOL. 2, Learning with New Technologies, Equality and Inclusion (pp. 1289-1302). Associazione “Per Scuola Democratica”-Creative Commons.	y	y	Publication from the same author about the same project
Miliszewska, I., & Sztendur, E. (2011). Playing it safe: Approaching science safety awareness through computer game-based training. Issues in Informing Science and Information Technology, 8(11), 37-47.	n	n	not about MSD
Stabile, S., Pietrafesa, E., & Bentivenga, R. TRAINING DIGITAL TOOLS FOR STUDENTS OCCUPATIONAL SAFETY AND HEALTH: THE BECOMING SAFE PROJECT STRUMENTI DIGITALI PER LA FORMAZIONE SU SALUTE E SICUREZZA DEGLI STUDENTI: IL PROGETTO SICURI SI DIVENTA.	y	y	Publication from the same author about the same project
Pietrafesa E, Bentivenga R, Lalli P, Capelli C, Farina G, Stabile S. Becoming Safe: A Serious Game for Occupational Safety and Health Training in a WBL Italian Experience. In: Kubincová Z, Lancia L, Popescu E, Nakayama M, Scarano V, Gil AB, editors. Methodologies and Intelligent Systems for Technology Enhanced Learning, 10th International Conference Workshops Cham: Springer International Publishi…	y	y
Wartena, B. O., Kuipers, D. A., & van Dijk, H. W. (2015). Play It Safe; A Situational Game for Occupational Safety. In Subconscious Learning via Games and Social Media (pp. 11-26). Singapore: Springer Singapore.	y	n	not about MSD
Rodrigues, M. A. F., Serpa, Y. R., Macedo, D. V., & Sousa, E. S. (2018). A serious game to practice stretches and exercises for a correct and healthy posture. Entertainment Computing, 28, 78-88.	y	y
Stranick, T., & Lopez, C. (2022). Adaptive virtual reality exergame: Promoting physical activity among workers. Journal of Computing and Information Science in Engineering, 22(3), 031002.	y	y	Publication from the same author about the same project
Júnior, R. R., de Classe, T. M., dos Santos, R. P., & Siqueira, S. W. M. (2023). Current risk situation training in industry, and games as a strategy for playful, engaging and motivating training. Journal on Interactive Systems, 14(1), 138-156.	y	n	questioned the workers on the interest they would see in a game as a means of prevention + not about MSD
Rapp J, Rose J, Narciss S, Kapp F. How to Set the Game Characteristics, Design the Instructional Content and the Didactical Setting for a Serious Game for Health Prevention in the Workplace. In: Gentile M, Allegra M, Söbke H, editors. Games and Learning Alliance Cham: Springer International Publishing; 2019. p. 210–220. doi: 10.1007/978-3-030-11548-7_20	y	y
Guimarães, A., Cavalcanti, M., & Vasconcelos, B. M. (2024). Gamification using technologies for occupational safety training in the civil construction sector. Work, 77(2), 477-485.	n	n	review
Vinolo-Gil, M. J., García-Campanario, I., Lagares-Franco, C., Gonzalez-Medina, G., Rodríguez-Huguet, M., & Martín-Vega, F. J. (2022). Satisfaction level and performance of Physiotherapy students in the knowledge of Musculoskeletal disorders through Nearpod: preliminary reports. International Journal of Environmental Research and Public Health, 20(1), 99.	y	n	It's not an SG but a gamified application dedicated to classroom learning
Antoniolli, S. A. C., Assenato, A. P. R., Araújo, B. R., Lagranha, V. E. D. C., Souza, L. M. D., & Paz, A. A. (2021). Construction and validation of digital education resources for the health and safety of workers. Revista Gaúcha de Enfermagem, 42, e20200032.	n	n	not a SG
Hapsari, R. R. S., & Widowati, E. (2023). Safety Promotion Through Educational Games Media Towards the Knowledge of Primary School Students. Journal of Health Education, 8(2), 140-147.	n	n	not on MSD but rather on safety and the prevention of careless accidents
Cardoso, A., Júnior, E. A. L., & Lopes, E. J. Coping Occupational Stress with Serious Games.	y	y	poor quality and unpublished article
Uribe-Quevedo, A., & Kapralos, B. (2017). Exergaming for shoulder-based exercise and rehabilitation. In Recent Advances in Technologies for Inclusive Well-Being: From Worn to Off-body Sensing, Virtual Worlds, and Games for Serious Applications (pp. 105-125). Cham: Springer International Publishing.	y	n
Number of articles whose title was read	Number of articles whose abstract has been read and validated	Reports assessed for elligibility
56	38	20

## Sheet: Medline
References	Abstract reading	Assessed for eligibility	Comments	n =145
Brito-Marcelino A, Marcelino KB, Cerqueira E. Worker's Health Quest: disease, prevention, and edutainment. Rev Bras Med Trab. 2023 Apr 18;21(1):e2023810. doi: 10.47626/1679-4435-2023-810. PMID: 37197335; PMCID: PMC10185397.	n	n
Favre J, Cantaloube A, Jolles BM. Rehabilitation for Musculoskeletal Disorders: The Emergence of Serious Games and the Promise of Personalized Versions Using Artificial Intelligence. J Clin Med. 2023 Aug 15;12(16):5310. doi: 10.3390/jcm12165310. PMID: 37629350; PMCID: PMC10455669.	y	n	poor quality paper
Steiner B, Wolf KH. A Vision Utilizing Gamification to Enhance Patients' with Chronic Shoulder Diseases Adherence to Rehabilitation. Stud Health Technol Inform. 2019 Jul 4;262:71-74. doi: 10.3233/SHTI190019. PMID: 31349268.	n	n	gamification not SG
Zhang C, van Gorp P, Derksen M, Nuijten R, IJsselsteijn WA, Zanutto A, Melillo F, Pratola R. Promoting Occupational Health through Gamification and E-Coaching: A 5-Month User Engagement Study. Int J Environ Res Public Health. 2021 Mar 10;18(6):2823. doi: 10.3390/ijerph18062823. PMID: 33802082; PMCID: PMC8001294.	n	n	gamification not SG
France CR, Thomas JS. Virtual immersive gaming to optimize recovery (VIGOR) in low back pain: A phase II randomized controlled trial. Contemp Clin Trials 2018 Jun;69:83–91. PMID:29730393	y	y
Idriss M, Tannous H, Istrate D, Perrochon A, Salle JY, Ho Ba Tho MC, Dao TT. Rehabilitation-Oriented Serious Game Development and Evaluation Guidelines for Musculoskeletal Disorders. JMIR Serious Games. 2017 Jul 4;5(3):e14. doi: 10.2196/games.7284. PMID: 28676468; PMCID: PMC5516100.	y	y
Jansen-Kosterink SM, Huis in ’t Veld RMHA, Schönauer C, Kaufmann H, Hermens HJ, Vollenbroek-Hutten MMR. A Serious Exergame for Patients Suffering from Chronic Musculoskeletal Back and Neck Pain: A Pilot Study. Games Health J 2013 Oct;2(5):299–307. PMID:24761327	y	y
Kuipers DA, Wartena BO, Dijkstra BH, Terlouw G, van t Veer JTB, van Dijk HW, Prins JT, Pierie JPEN. iLift: A health behavior change support system for lifting and transfer techniques to prevent lower-back injuries in healthcare. International Journal of Medical Informatics 2016 Dec 1;96:11–23. doi: 10.1016/j.ijmedinf.2015.12.006	y	y
Lanzotti A, Vanacore A, Tarallo A, Nathan-Roberts D, Coccorese D, Minopoli V, Carbone F, d’Angelo R, Grasso C, Di Gironimo G, Papa S. Interactive tools for safety 4.0: virtual ergonomics and serious games in real working contexts. Ergonomics 2019;63(3):324–333. doi: 10.1080/00140139.2019.1683603	y	y
Belotti N, Bonfanti S, Locatelli A, Rota L, Ghidotti A, Vitali A. A Tele-Rehabilitation Platform for Shoulder Motor Function Recovery Using Serious Games and an Azure Kinect Device. Stud Health Technol Inform. 2022 May 16;293:145-152. doi: 10.3233/SHTI220361. PMID: 35592974.	y	y
Ortiz S, Uribe-Quevedo A, Kapralos B. Hand VR Exergame for Occupational Health Care. Stud Health Technol Inform. 2016;220:281-4. PMID: 27046592.	y	y	not about work-related MSDs
Vugts MA, Joosen MC, Mert A, Zedlitz AM, Vrijhoef HJ. Effectiveness of Serious Gaming During the Multidisciplinary Rehabilitation of Patients With Complex Chronic Pain or Fatigue: Natural Quasi-Experiment. J Med Internet Res. 2018 Aug 15;20(8):e250. doi: 10.2196/jmir.9739. PMID: 30111527; PMCID: PMC6115601.	y	n	Not about MSD
Number of articles whose title was read	Number of articles whose abstract has been read and validated	Number of articles selected for in-depth reading
12	9	7

## Sheet: Web of science
References	Abstract reading	Assessed for eligibility	Comments	n = 264
A Pilot Survey Investigating Trainee Doctors Attitudes to the use of Serious Games in Musculoskeletal Disease Education	n	n	article seeking doctors' views on the use of SGs as a musculoskeletal disease education tool
Cyber-physical postural training system for construction workers	n	n	not a game
Rehabilitation-Oriented Serious Game Development and Evaluation Guidelines for Musculoskeletal Disorders	y	y
THE RISE OF THE COMPUTER AS AN ASSISTIVE TECHNOLOGY FOR EDUCATION IN CHRONIC MUSCULOSKELETAL DISEASE	n	n
Hand VR Exergame for Occupational Health Care	y	y
A Tele-Rehabilitation Platform for Shoulder Motor Function Recovery Using Serious Games and an Azure Kinect Device	y	y
Rehabilitation for Musculoskeletal Disorders: The Emergence of Serious Games and the Promise of Personalized Versions Using Artificial Intelligence	n	n	edito
Virtual Reality Gaming in Rehabilitation after Musculoskeletal Injury-User Experience Pilot Study	y	n	Musculoskeletal Injury rather than MSD
Virtual Reality Serious Game for Musculoskeletal Disorder Prevention	y	y
Development of an Open Electronics User Inerface for Lower Member Occupational Health Care Exergaming	y	y
An Investigation of Hand Gestures for Controlling Video Games in a Rehabilitation Exergame System	y	y
Virtual Reality Game for Safety Education	y	n	not about MSD
Virtual Reality for Subacute Pain After Orthopedic Traumatic Musculoskeletal Injuries	y	n	not a game
Effectiveness of Serious Gaming During the Multidisciplinary Rehabilitation of Patients With Complex Chronic Pain or Fatigue: Natural Quasi-Experiment	y	n	not about MSD
Effects of Virtual Reality Training With Trunk Support Trainer (TruST) on Postural Kinematics	y	n	not a game
Towards Ergonomic Exergaming	y	y
Virtual Application to Prevent Repetitive Strain Injuries in Hands	y	y
Serious Games Development as a Tool to Prevent Repetitive Strain Injuries in Hands: First Steps	y	y
Trouble Tower Game Demo	y	y
Virtual Application for Preventing Repetitive Strain Injuries on Hands: First Insights	y	y
Prototype of a Shoulder and Elbow Occupational Health Care Exergame	y	y
Predicting implementation of the PAX Good Behavior Game plus MyTeachingPartner interventions	y	n	work to help teachers overcome the difficulties they may encounter in managing their classes
Testing the combined effects of the PAX Good Behavior Game and MyTeachingPartnerTM coaching for early career teachers: Impacts on teacher-student interaction quality and teachers' occupational health	y	n	Publication from the same author about the same project
A Spinal Column Exergame for Occupational Health Purposes	y	y
Number of articles whose title was read	Number of articles whose abstract has been read and validated	Number of articles selected for in-depth reading
24	20	13

## Sheet: IEEExplore
References	Abstract reading	Assessed for eligibility	Comments	n =373
A. Mert, T. Nijboer, B. Doyen, H. Meijer and M. Dankbaar, "A Medical Serious Games Framework Hierarchy for Validity," 2018 10th International Conference on Virtual Worlds and Games for Serious Applications (VS-Games), Würzburg, Germany, 2018, pp. 1-2, doi: 10.1109/VS-Games.2018.8493405. keywords: {Games;Education;Systematics;Pain;Surgery;Musculoskeletal system},	n	n	not retained but interesting
H. Tannous, T. T. Dao, D. Istrate and M. -C. H. B. Tho, "Serious game for functional rehabilitation," 2015 International Conference on Advances in Biomedical Engineering (ICABME), Beirut, Lebanon, 2015, pp. 242-245, doi: 10.1109/ICABME.2015.7323297. keywords: {Games;Musculoskeletal system;Three-dimensional displays;Real-time systems;Avatars;Biomedical engineering;Engines;Functional rehabilitation…	y	y
M. A. F. Rodrigues, D. V. Macedo, H. P. Pontes, Y. R. Serpa and Y. R. Serpa, "A serious game to improve posture and spinal health while having fun," 2016 IEEE International Conference on Serious Games and Applications for Health (SeGAH), Orlando, FL, USA, 2016, pp. 1-8, doi: 10.1109/SeGAH.2016.7586260. keywords: {Games;Three-dimensional displays;Haptic interfaces;Computers;Performance evaluation;…	y	y
H. Yahyaoui and B. -A. J. Menelas, "Towards the development of a serious game that targets psychological stressors of the workplace," 2017 IEEE 5th International Conference on Serious Games and Applications for Health (SeGAH), Perth, WA, Australia, 2017, pp. 1-6, doi: 10.1109/SeGAH.2017.7939278. keywords: {Employment;Games;Psychology;Stress;serious game;educational game;psychological stressors;st…	y	y
T. Caporaso et al., "Design and development of a serious game with physical interface for return to work in construction site," 2023 IEEE International Workshop on Metrology for Industry 4.0 & IoT (MetroInd4.0&IoT), Brescia, Italy, 2023, pp. 222-226, doi: 10.1109/MetroInd4.0IoT57462.2023.10180132. keywords: {Training;Employment;Games;Occupational health;Usability;Pallets;Injuries;serious games;vi…	n	n
G. Dias, M. L. Adrião, P. Clemente, H. P. da Silva, G. Chambel and J. F. Pinto, "Effectiveness of a Gamified and Home-Based Approach for Upper-limb Rehabilitation," 2022 44th Annual International Conference of the IEEE Engineering in Medicine & Biology Society (EMBC), Glasgow, Scotland, United Kingdom, 2022, pp. 2602-2605, doi: 10.1109/EMBC48229.2022.9871386. keywords: {COVID-19;Protocols;Costs;P…	n	n	gamification
R. de Aquino Lopes, E. A. Lamounier, A. Cardoso and E. J. Lopes, "Recovery and coping stress supported by serious games," 2014 IEEE 3nd International Conference on Serious Games and Applications for Health (SeGAH), Rio de Janeiro, Brazil, 2014, pp. 1-7, doi: 10.1109/SeGAH.2014.7067107. keywords: {Stress;Games;Psychology;Computers;Augmented reality;Strain;Context;Coping stress;Recovery;Serious gam…	y	n	concerns stress in general
M. F. Pereira, E. Oliveira, N. F. Rodrigues, M. Bressler, J. Kolbenschlag and C. Prahm, "Hand Rehabilitation with Virtual Reality: preliminary learning results," 2021 IEEE 9th International Conference on Serious Games and Applications for Health(SeGAH), Dubai, United Arab Emirates, 2021, pp. 1-8, doi: 10.1109/SEGAH52098.2021.9551862. keywords: {Conferences;Medical treatment;Virtual reality;Seriou…	n	n	rehabilitation of hands only
H. El Raoui et al., "Design of a Serious Game for Safety in Manufacturing Industry Using Hybrid Simulation Modelling: Towards Eliciting Risk Preferences," 2023 Winter Simulation Conference (WSC), San Antonio, TX, USA, 2023, pp. 1304-1315, doi: 10.1109/WSC60868.2023.10407667. keywords: {Manufacturing industries;Production;Behavioral sciences;Manufacturing;Serious games;Safety;Usability},	y	n	does not deal with MSDs but with risky occupational behaviour in industry
P. Paliyawan and R. Thawonmas, "Towards ergonomie exergaming," 2016 IEEE 5th Global Conference on Consumer Electronics, Kyoto, Japan, 2016, pp. 1-2, doi: 10.1109/GCCE.2016.7800429. keywords: {Image color analysis;Ergonomics;Games;Real-time systems;Color;Injuries;Monitoring;Games for Health;Exergaming;Ergonomics;Postural Assessment;Visualization},	y	y	déjà trouvé dans web of science
A. Uribe-Quevedo, S. Ortiz, D. Rojas and B. Kapralos, "Hand tracking as a tool to quantify carpal tunnel syndrome preventive exercises," 2016 7th International Conference on Information, Intelligence, Systems & Applications (IISA), Chalkidiki, Greece, 2016, pp. 1-5, doi: 10.1109/IISA.2016.7785396. keywords: {Tracking;Wrist;Thumb;Robot sensing systems;Games;Surgery;Image color analysis},	y	y	the game design seems very basic
V. P. Tretyakov and S. S. Epatko, "Generating Business Game “Occupational and Health Safety”," 2018 Third International Conference on Human Factors in Complex Technical Systems and Environments (ERGO)s and Environments (ERGO), St. Petersburg, Russia, 2018, pp. 217-218, doi: 10.1109/ERGO.2018.8443931. keywords: {Games;Safety;Training;Employment;Knowledge engineering;Personnel;Standards organizatio…	n	n	not about msd
R. Aquino Lopes, A. Cardoso, E. Afonso Lamounier, E. Jose Lopes and P. Notargiacomo Mustaro, "Digital Games for Coping with Occupational Stress," in IEEE Latin America Transactions, vol. 13, no. 12, pp. 3907-3912, Dec. 2015, doi: 10.1109/TLA.2015.7404926.	y	n	Publication from the same author (l.8) about the same project
A. Innocenti, F. Molinari and C. Müller, "Assessing risk perception and well-being at workplaces: A game based approach," 2012 18th International ICE Conference on Engineering, Technology and Innovation, Munich, Germany, 2012, pp. 1-8, doi: 10.1109/ICE.2012.6297667. keywords: {Abstracts;Marketing and sales;Psychology;Databases;Organisational climate;psychosocial hazards;well-being at work;virtual…	y	n	not a game
Number of articles whose title was read	Number of articles whose abstract has been read and validated	Number of articles selected for in-depth reading
14	9	5

## Sheet: APA Psycinfo
References	Abstract reading	Assessed for eligibility	Comments	n = 289
Pečiūra, Ž. (2023). Can occupational stress be reduced by gamification? A study of newcomers. Psichologija, 69, 8–26. https://doi-org.scd1.univ-fcomte.fr/10.15388/Psichol.2023.69.1	n	n	gamification
Vigoroso, L., Caffaro, F., Micheletti Cremasco, M., & Cavallo, E. (2023). Developing a more engaging safety training in agriculture: Gender differences in digital game preferences. Safety Science, 158, 1–8. https://doi-org.scd1.univ-fcomte.fr/10.1016/j.ssci.2022.105974	y	n	not about MSD
Molek-Winiarska, D., & Kawka, T. (2024). Reducing work-related stress through soft-skills training intervention in the mining industry. Human Factors, 66(5), 1633–1649. https://doi-org.scd1.univ-fcomte.fr/10.1177/00187208221139020	y	n	not a SG
Dahl-Popolizio, S., Loman, J., & Clemency Cordes, C. (2014). Comparing outcomes of Kinect videogame-based occupational/physical therapy versus usual care. Games for Health, 3(3), 157–161. https://doi-org.scd1.univ-fcomte.fr/10.1089/g4h.2014.0002	y	n	not a SG
Singh, P., & Niranjan, I. (2012). Using groupwork in the designing and playing of board games in occupational health and safety. Groupwork: An Interdisciplinary Journal for Working with Groups, 22(3), 65–82. https://doi-org.scd1.univ-fcomte.fr/10.1921/095182412X66218	y	n	relates more to Occupational Health and Safety in general than to MSDs specifically + relates to the effects of the collaborative creation of a group game rather than to the effect of the game itself
Rebelo, F., & Filgueiras, E. V. (2012). Ergoshow: A user-centred design game to make children aware of ergonomics and occupational safety and health. Theoretical Issues in Ergonomics Science, 13(1), 4–17. https://doi-org.scd1.univ-fcomte.fr/10.1080/1463922X.2010.525761	y	y
Number of articles whose title was read	Number of articles whose abstract has been read and validated	Number of articles selected for in-depth reading
6	5	1

## Sheet: Science direct
References	Abstract reading	Assessed for eligibility	Comments	n = 226
MINING-VIRTUAL: A comprehensive virtual reality-based serious game for occupational health and safety training in underground mines, Safety ScienceOctober 2023, Servet GürerElif SurerMustafa Erkayaoğlu	y	n	MSD ?
Rehabilitation-Oriented Serious Game Development and Evaluation Guidelines for Musculoskeletal Disorders	y	y
iLift: A health behavior change support system for lifting and transfer techniques to prevent lower-back injuries in healthcare	y	y
Testing the combined effects of the PAX Good Behavior Game and MyTeachingPartner™ coaching for early career teachers: Impacts on teacher-student interaction quality and teachers' occupational health	y	n	work to help teachers overcome the difficulties they may encounter in managing their classes
The Impact of a Gamified Curriculum Using Kahoot! on Musculoskeletal Knowledge and Skill Acquisition Among Pediatric Residents	y	n	it is not a game but a gamified e-learning module
Effects of a smartphone game to facilitate active neck movements on the incidence of neck pain among office workers: A 6-month cluster-randomized controlled trial	y	y
Young Workers’ Occupational Safety Knowledge Creation and Habits	n	n
Virtual reality interventions for balance prevention and rehabilitation after musculoskeletal lower limb impairments in young up to middle-aged adults: A comprehensive review on used technology, balance outcome measures and observed effects	n	n	not about MSD
Number of articles whose title was read	Number of articles whose abstract has been read and validated	Number of articles selected for in-depth reading
8	6	3

## Sheet: 2nd screening
References	Source	decision	limited content	If poor-quality article, specify type of article	duplicate	If duplicate, specify article retained	unrelated to work	no SG	no MSD
Caporaso, T., Tarallo, A., D’Anna, G., Armano, M., Papa, S., Bufalo, G., ... & Lanzotti, A. (2023, June). Design and development of a serious game with physical interface for return to work in construction site. In 2023 IEEE International Workshop on Metrology for Industry 4.0 & IoT (MetroInd4. 0&IoT) (pp. 222-226). IEEE.	google scholar, IEEExplore	TR & MZ : not selected	TRUE	conference paper	FALSE		FALSE	FALSE	FALSE
Rebelo, F., & Filgueiras, E. V. (2012). Ergoshow: a user-centred design game to make children aware of ergonomics and occupational safety and health. Theoretical Issues in Ergonomics Science, 13(1), 4-17.	google scholar, APA psycinfo	TR & MZ : selected	FALSE		FALSE		FALSE	FALSE	FALSE		Reports assessed	39
Sisto, M., Zare, M., Ouerhani, N., Sagot, J. C., & Gobron, S. (2018). Virtual reality puzzle game for musculoskeletal disorders prevention. In Proceedings of GSGS'18: 3rd Gamification Serious Game Symposium, 5-6 July 2018, Neuchâtel, Switzerland. 5-6 July 2018.	google scholar	TR & MZ : not selected	FALSE		TRUE	Sisto M, Zare M, Ouerhani N, Bolinhas C, Divernois M, Mignot B, Sagot J-C, Gobron S. Virtual Reality Serious Game for Musculoskeletal Disorder Prevention. 5th International Conference, AVR 2018, Proceedings, Part II. 2018 June 24-27; Italy Cham: Springer International Publishing; 2018. p. 43–59.	FALSE	FALSE	FALSE		Number of articles not included	24
Bert, N., Zare, M., Mignot, B., & Sagot, J. C. (2022, April). Prévention des TMS en industrie: mesure de l’impact d’un serious game sur les attitudes et les intentions comportementales chez les opérateurs. In 33e conférence internationale francophone sur l’Interaction Humain-Machine (IHM'22).	google scholar	TR & MZ : not selected	FALSE		TRUE	Même auteurs que Sisto M, Zare M, … (voir au dessus)	FALSE	FALSE	FALSE		Number of articles included	15
M. A. F. Rodrigues, D. V. Macedo, H. P. Pontes, Y. R. Serpa and Y. R. Serpa, "A serious game to improve posture and spinal health while having fun," 2016 IEEE International Conference on Serious Games and Applications for Health (SeGAH), Orlando, FL, USA, 2016, pp. 1-8, doi: 10.1109/SeGAH.2016.7586260.	google scholar	TR & MZ : not selected	FALSE		TRUE	Rodrigues MAF, Serpa YR, Macedo DV, Sousa ES. A serious game to practice stretches and exercises for a correct and healthy posture. Entertainment Computing 2018 Dec 1;28:78–88. doi: 10.1016/j.entcom.2017.11.002	FALSE	FALSE	FALSE
Hanisch, S. E., Birner, U. W., Oberhauser, C., Nowak, D., & Sabariego, C. (2017). Development and evaluation of digital game-based training for managers to promote employee mental health and reduce mental illness stigma at work: Quasi-experimental study of program effectiveness. JMIR mental health, 4(3), e7600.	google scholar	TR & MZ : not selected	FALSE		FALSE		TRUE	FALSE	FALSE		Publications not dealing with work-related MSDs or/and SG	5
Lanzotti, A., Tarallo, A., Carbone, F., Coccorese, D., D’Angelo, R., Di Gironimo, G., ... & Papa, S. (2019). Interactive tools for safety 4.0: virtual ergonomics and serious games in tower automotive. In Proceedings of the 20th Congress of the International Ergonomics Association (IEA 2018) Volume V: Human Simulation and Virtual Environments, Work With Computing Systems (WWCS), Process Control 20…	google scholar	TR & MZ : not selected	FALSE		TRUE	Lanzotti A, Vanacore A, Tarallo A, Nathan-Roberts D, Coccorese D, Minopoli V, Carbone F, d’Angelo R, Grasso C, Di Gironimo G, Papa S. Interactive tools for safety 4.0: virtual ergonomics and serious games in real working contexts. Ergonomics 2019;63(3):324–333. doi: 10.1080/00140139.2019.1683603	FALSE	FALSE	FALSE		Publication from the same author about the same project	14
Lalli, P., & Capelli, C. (2021). Serious Games and non-Formal Learning in the Classroom: The Experience of Sicuri si diventa. In Proceedings of the 2nd International Conference of the Journal Scuola Democratica “Reinventing Education”, VOL. 2, Learning with New Technologies, Equality and Inclusion (pp. 1289-1302). Associazione “Per Scuola Democratica”-Creative Commons.	google scholar	TR & MZ : not selected	FALSE		TRUE	Pietrafesa E, Bentivenga R, Lalli P, Capelli C, Farina G, Stabile S. Becoming Safe: A Serious Game for Occupational Safety and Health Training in a WBL Italian Experience. In: Kubincová Z, Lancia L, Popescu E, Nakayama M, Scarano V, Gil AB, editors. Methodologies and Intelligent Systems for Technology Enhanced Learning, 10th International Conference Workshops Cham: Springer International Publishi…	FALSE	FALSE	FALSE		Publication with insufficient detail	5
Stabile, S., Pietrafesa, E., & Bentivenga, R. TRAINING DIGITAL TOOLS FOR STUDENTS OCCUPATIONAL SAFETY AND HEALTH: THE BECOMING SAFE PROJECT STRUMENTI DIGITALI PER LA FORMAZIONE SU SALUTE E SICUREZZA DEGLI STUDENTI: IL PROGETTO SICURI SI DIVENTA.	google scholar	TR & MZ : not selected	FALSE		TRUE	Pietrafesa E, Bentivenga R, Lalli P, Capelli C, Farina G, Stabile S. Becoming Safe: A Serious Game for Occupational Safety and Health Training in a WBL Italian Experience. In: Kubincová Z, Lancia L, Popescu E, Nakayama M, Scarano V, Gil AB, editors. Methodologies and Intelligent Systems for Technology Enhanced Learning, 10th International Conference Workshops Cham: Springer International Publishi…	FALSE	FALSE	FALSE
Cardoso, A., Júnior, E. A. L., & Lopes, E. J. Coping Occupational Stress with Serious Games.	google scholar	TR & MZ : not selected	TRUE	not published	FALSE		FALSE	FALSE	FALSE
Stranick, T., & Lopez, C. (2021, August). Virtual reality exergames: Promoting physical health among industry workers. In International Design Engineering Technical Conferences and Computers and Information in Engineering Conference (Vol. 85376, p. V002T02A076). American Society of Mechanical Engineers.	google scholar	TR & MZ : not selected	FALSE	conference paper	TRUE	other article by the same authors, lines 5 and 6	FALSE	FALSE	FALSE
Freitas, H., Soares, F., Carvalho, V., & Matos, D. (2018). Serious games development as a tool to prevent repetitive strain injuries in hands: first steps. In Teaching and Learning in a Digital World: Proceedings of the 20th International Conference on Interactive Collaborative Learning–Volume 1 (pp. 954-964). Springer International Publishing.	google scholar, web of science	TR & MZ : not selected	FALSE	conference paper	TRUE	other article by the same authors on lines 13 and 15	FALSE	FALSE	FALSE
Stranick, T., & Lopez, C. (2021, August). Virtual reality exergames: Promoting physical health among industry workers. In International Design Engineering Technical Conferences and Computers and Information in Engineering Conference (Vol. 85376, p. V002T02A076). American Society of Mechanical Engineers.	google scholar	TR & MZ : not selected	FALSE	conference paper	TRUE	other article by the same authors line 4 and 7 - favours the journal article	FALSE	FALSE	FALSE
Stranick, T., & Lopez, C. (2022). Adaptive virtual reality exergame: Promoting physical activity among workers. Journal of Computing and Information Science in Engineering, 22(3), 031002.	google scholar	TR & MZ : selected	FALSE		FALSE	other article by the same authors, lines 4 and 6	FALSE	FALSE	FALSE
Cardoso, A., Júnior, E. A. L., & Lopes, E. J. Coping Occupational Stress with Serious Games.	google scholar	TR & MZ : not selected	TRUE	not published	FALSE		FALSE	FALSE	FALSE
Belotti N, Bonfanti S, Locatelli A, Rota L, Ghidotti A, Vitali A. A Tele-Rehabilitation Platform for Shoulder Motor Function Recovery Using Serious Games and an Azure Kinect Device. Stud Health Technol Inform. 2022 May 16;293:145-152. doi: 10.3233/SHTI220361. PMID: 35592974.	pub med, web of science	TR & MZ : not selected	FALSE		FALSE		TRUE	FALSE	FALSE
Ortiz S, Uribe-Quevedo A, Kapralos B. Hand VR Exergame for Occupational Health Care. Stud Health Technol Inform. 2016;220:281-4. PMID: 27046592.	pub med, web of science	TR & MZ : not selected	FALSE		FALSE		TRUE	FALSE	FALSE
Ramos-Montilla, E., & Uribe-Quevedo, A. (2015). Development of an Open Electronics User Inerface for Lower Member Occupational Health Care Exergaming. HCI INTERNATIONAL 2015 - POSTERS’ EXTENDED ABSTRACTS, PT II, 529, 478‑483. https://doi.org/10.1007/978-3-319-21383-5_80	web of science	TR & MZ : not selected	TRUE	conference paper + poster session	FALSE		FALSE	FALSE	FALSE
Husna, R., Brata, K. C., Anggraini, I. T., Funabiki, N., Rahmadani, A. A., & Fan, C.-P. (2025). An Investigation of Hand Gestures for Controlling Video Games in a Rehabilitation Exergame System. Computers, 14(1), Article 1. https://doi.org/10.3390/computers14010025	web of science	TR & MZ : selected	FALSE		FALSE		FALSE	FALSE	FALSE
Paliyawan, P., & Thawonmas, R. (2016). Towards ergonomie exergaming. 2016 IEEE 5th Global Conference on Consumer Electronics, 1‑2. https://doi.org/10.1109/GCCE.2016.7800429	web of science, IEEEXplore	TR & MZ : not selected	TRUE	conference paper	FALSE		FALSE	FALSE	FALSE
Freitas, H., Carvalho, V., Soares, F., & Matos, D. (2018). Virtual Application to Prevent Repetitive Strain Injuries in Hands. In J. M. R. S. Tavares & R. M. Natal Jorge (Éds.), VipIMAGE 2017 (p. 407‑416). Springer International Publishing. https://doi.org/10.1007/978-3-319-68195-5_45	web of science	TR & MZ : not selected	FALSE	conference paper	TRUE	other article by the same authors, lines 5 and 15	FALSE	FALSE	FALSE
Greuter, S., Tepe, S., Boukamp, F., & Wakefield, R. (2013). Trouble Tower Game Demo. PROCEEDINGS OF THE 9TH AUSTRALASIAN CONFERENCE ON INTERACTIVE ENTERTAINMENT (IE 2013). 9th Australasian Conference on Interactive Entertainment (IE), New York.	web of science	TR & MZ : not selected	FALSE		TRUE	other article by the same authors (Greuter and al.)	FALSE	FALSE	FALSE
Freitas, H., Carvalho, V., Soares, F., & Matos, D. (2017). Virtual Application for Preventing Repetitive Strain Injuries on Hands : First Insights. In N. Peixoto, A. Fred, H. Gamboa, & M. Vaz (Éds.), PROCEEDINGS OF THE 10TH INTERNATIONAL JOINT CONFERENCE ON BIOMEDICAL ENGINEERING SYSTEMS AND TECHNOLOGIES, VOL 1 : BIODEVICES (p. 237‑244). Scitepress. https://doi.org/10.5220/0006295102370244	web of science	TR & MZ : not selected	FALSE	conference paper	TRUE	other article by the same authors, lines 5 and 13	FALSE	FALSE	FALSE
Nava, W., Ramos Mejia, C. A., & Uribe-Quevedo, A. (2015). Prototype of a Shoulder and Elbow Occupational Health Care Exergame. HCI INTERNATIONAL 2015 - POSTERS’ EXTENDED ABSTRACTS, PT II, 529, 467‑472. https://doi.org/10.1007/978-3-319-21383-5_78	web of science	TR & MZ : not selected	FALSE	conference paper	FALSE		TRUE	FALSE	FALSE
Valdivia, S., Blanco, R., Uribe, A., Penuela, L., Rojas, D., & Kapralos, B. (2017). A Spinal Column Exergame for Occupational Health Purposes. In J. Dias, P. A. Santos, & R. C. Veltkamp (Éds.), Games and Learning Alliance (p. 83‑92). Springer International Publishing. https://doi.org/10.1007/978-3-319-71940-5_8	web of science	TR & MZ : selected	FALSE	conference paper	FALSE		FALSE	FALSE	FALSE
H. Tannous, T. T. Dao, D. Istrate and M. -C. H. B. Tho, "Serious game for functional rehabilitation," 2015 International Conference on Advances in Biomedical Engineering (ICABME), Beirut, Lebanon, 2015, pp. 242-245, doi: 10.1109/ICABME.2015.7323297. keywords: {Games;Musculoskeletal system;Three-dimensional displays;Real-time systems;Avatars;Biomedical engineering;Engines;Functional rehabilitation…	IEEExplore	TR & MZ : not selected	FALSE	conference paper	TRUE	Duplicate with Idriss M, Tannous H, Istrate D, Perrochon A, Salle J-Y, Tho M-CHB, Dao T-T. Rehabilitation-Oriented Serious Game Development and Evaluation Guidelines for Musculoskeletal Disorders.	FALSE	FALSE	FALSE
H. Yahyaoui and B. -A. J. Menelas, "Towards the development of a serious game that targets psychological stressors of the workplace," 2017 IEEE 5th International Conference on Serious Games and Applications for Health (SeGAH), Perth, WA, Australia, 2017, pp. 1-6, doi: 10.1109/SeGAH.2017.7939278.	IEEExplore	TR & MZ : not selected	FALSE	conference paper	FALSE		FALSE	FALSE	TRUE
A. Uribe-Quevedo, S. Ortiz, D. Rojas and B. Kapralos, "Hand tracking as a tool to quantify carpal tunnel syndrome preventive exercises," 2016 7th International Conference on Information, Intelligence, Systems & Applications (IISA), Chalkidiki, Greece, 2016, pp. 1-5, doi: 10.1109/IISA.2016.7785396.	IEEExplore	TR & MZ : not selected	FALSE	conference paper	TRUE	same article as line 18	FALSE	FALSE	FALSE
Intipanya, N., Sihawong, R., & Janwantanakul, P. (2025). Effects of a smartphone game to facilitate active neck movements on the incidence of neck pain among office workers : A 6-month cluster-randomized controlled trial. Musculoskeletal Science and Practice, 75, 103243. https://doi.org/10.1016/j.msksp.2024.103243	Science direct	TR & MZ : selected	FALSE		FALSE		FALSE	FALSE	FALSE
Jansen-Kosterink SM, Huis in ’t Veld RMHA, Schönauer C, Kaufmann H, Hermens HJ, Vollenbroek-Hutten MMR. A Serious Exergame for Patients Suffering from Chronic Musculoskeletal Back and Neck Pain: A Pilot Study. Games Health J 2013 Oct;2(5):299–307. PMID:24761327	Medline	TR & MZ : selected	FALSE		FALSE		FALSE	FALSE	FALSE
Idriss M, Tannous H, Istrate D, Perrochon A, Salle J-Y, Tho M-CHB, Dao T-T. Rehabilitation-Oriented Serious Game Development and Evaluation Guidelines for Musculoskeletal Disorders. JMIR Serious Games 2017 Jul 4;5(3):e7284. doi: 10.2196/games.7284	Medline, web of science	TR & MZ : selected	FALSE		FALSE		FALSE	FALSE	FALSE
France CR, Thomas JS. Virtual immersive gaming to optimize recovery (VIGOR) in low back pain: A phase II randomized controlled trial. Contemp Clin Trials 2018 Jun;69:83–91. PMID:29730393	Medline	TR & MZ : selected	FALSE		FALSE		FALSE	FALSE	FALSE
Greuter S, Tepe S. Engaging students in OH&S hazard identification through a game. Proceedings of DiGRA 2013 Conference Atlanta, GA, USA; 2013.	google scholar	TR & MZ : selected	FALSE		FALSE		FALSE	FALSE	FALSE
Lanzotti A, Vanacore A, Tarallo A, Nathan-Roberts D, Coccorese D, Minopoli V, Carbone F, d’Angelo R, Grasso C, Di Gironimo G, Papa S. Interactive tools for safety 4.0: virtual ergonomics and serious games in real working contexts. Ergonomics 2019;63(3):324–333. doi: 10.1080/00140139.2019.1683603	Medline	TR & MZ : selected	FALSE		FALSE		FALSE	FALSE	FALSE
Pietrafesa E, Bentivenga R, Lalli P, Capelli C, Farina G, Stabile S. Becoming Safe: A Serious Game for Occupational Safety and Health Training in a WBL Italian Experience. In: Kubincová Z, Lancia L, Popescu E, Nakayama M, Scarano V, Gil AB, editors. Methodologies and Intelligent Systems for Technology Enhanced Learning, 10th International Conference Workshops Cham: Springer International Publishi…	google scholar	TR & MZ : selected	FALSE		FALSE		FALSE	FALSE	FALSE
Rapp J, Rose J, Narciss S, Kapp F. How to Set the Game Characteristics, Design the Instructional Content and the Didactical Setting for a Serious Game for Health Prevention in the Workplace. In: Gentile M, Allegra M, Söbke H, editors. Games and Learning Alliance Cham: Springer International Publishing; 2019. p. 210–220. doi: 10.1007/978-3-030-11548-7_20	google scholar	TR & MZ : selected	FALSE		FALSE		FALSE	FALSE	FALSE
Kuipers DA, Wartena BO, Dijkstra BH, Terlouw G, van t Veer JTB, van Dijk HW, Prins JT, Pierie JPEN. iLift: A health behavior change support system for lifting and transfer techniques to prevent lower-back injuries in healthcare. International Journal of Medical Informatics 2016 Dec 1;96:11–23. doi: 10.1016/j.ijmedinf.2015.12.006	Medline	TR & MZ : selected	FALSE		FALSE		FALSE	FALSE	FALSE
Rodrigues MAF, Serpa YR, Macedo DV, Sousa ES. A serious game to practice stretches and exercises for a correct and healthy posture. Entertainment Computing 2018 Dec 1;28:78–88. doi: 10.1016/j.entcom.2017.11.002	google scholar	TR & MZ : selected	FALSE		FALSE		FALSE	FALSE	FALSE
Sisto M, Zare M, Ouerhani N, Bolinhas C, Divernois M, Mignot B, Sagot J-C, Gobron S. Virtual Reality Serious Game for Musculoskeletal Disorder Prevention. 5th International Conference, AVR 2018, Proceedings, Part II. 2018 June 24-27; Italy Cham: Springer International Publishing; 2018. p. 43–59.	google scholar	TR & MZ : selected	FALSE		FALSE		FALSE	FALSE	FALSE

## Sheet: Categorization of studies
Références	Num réf	Comments ?	Target population	Publication origns	Type of study : design, evaluation, both or other	Platforms & control devices	Type of game	Gameplay	Expected Outcomes	MSD Approach	Design Methodologies	Evaluated Measures	Type of document
Jansen-Kosterink SM, Huis in ’t Veld RMHA, Schönauer C, Kaufmann H, Hermens HJ, Vollenbroek-Hutten MMR. A Serious Exergame for Patients Suffering from Chronic Musculoskeletal Back and Neck Pain: A Pilot Study. Games Health J 2013 Oct;2(5):299–307. PMID:24761327	38	WRMSD ? Not specified	Patients Suffering from Chronic Musculoskeletal Back and Neck Pain	The Netherlands	Evaluation	Motion capture system (via suit, sensors, infrared cameras)	Puzzle game and exergame	1) Control an avatar's movement on an obstacle course by walking pace 2) Control avatar's climb progress by raising arms 3) Memorize and replicate a neck stretching movement sequence	Physically train patients with chronic neck and back pain through gameplay	Rehabilitation	none	User Experience: Usability, satisfaction, motivation, gaming experience Training: Motor skills and clinical changes, physical condition	journal article
Idriss M, Tannous H, Istrate D, Perrochon A, Salle J-Y, Tho M-CHB, Dao T-T. Rehabilitation-Oriented Serious Game Development and Evaluation Guidelines for Musculoskeletal Disorders. JMIR Serious Games 2017 Jul 4;5(3):e7284. doi: 10.2196/games.7284	39	WRMSD ? The definition of MSD at the beginning of the article mentions the relationship to work. This is the only reference.	normal healthy group (n=10) & pathological subjects (n=20)	France	Design oriented with Evaluation	Microsoft Kinect	Exergame	1) Kick a ball after positioning correctly 2) Move an object between two tables	Make rehabilitation more engaging and fun for patients with musculoskeletal disorders	Rehabilitation	3D Model Design, Physics Modeling, Scenario Design, Implementation	Usage Acceptability: Attractiveness of environments, clarity of instructions	journal article
France CR, Thomas JS. Virtual immersive gaming to optimize recovery (VIGOR) in low back pain: A phase II randomized controlled trial. Contemp Clin Trials 2018 Jun;69:83–91. PMID:29730393	40	WRMSD ? Not specified	individuals with chronic low back pain and fear of movement	USA	Evaluation	VR, motion capture system (Vive Tracker)	Puzzle game and exergame	1) Memorize a sequence of icons and replicate it by selecting icons through gestures and movements 2) Catch fish with a certain gesture and avoid shark attacks by ducking 3) Dodge or catch balls thrown by characters (dodgeball)	Reduce fear and perception of pain and increase physical activity in patients with chronic back pain	Rehabilitation	none	Effectiveness: evolution pain, disability, pain/injury anticipation, and number of lumbar flexions	journal article
Greuter S, Tepe S. Engaging students in OH&S hazard identification through a game. Proceedings of DiGRA 2013 Conference Atlanta, GA, USA; 2013.	42		Not specified	Australia	Evaluation	iPad and PC (mouse)	Management game	Identify hidden risks in a scene and propose corrective measures via an icon bar to allow NPCs to work on building a tower	Engage learners in OHS training and teach danger management procedures	OHS awareness	none	User Experience: Fun, engagement, success, control, motivation, feedback, usability, and difficulty Learning: Academic test pre- and post-test, control group vs experimental group	conference paper
Lanzotti A, Vanacore A, Tarallo A, Nathan-Roberts D, Coccorese D, Minopoli V, Carbone F, d’Angelo R, Grasso C, Di Gironimo G, Papa S. Interactive tools for safety 4.0: virtual ergonomics and serious games in real working contexts. Ergonomics 2019;63(3):324–333. doi: 10.1080/00140139.2019.1683603	43		Workers from automotive industry	Italy	Design & Evaluation	PC game (keyboard/mouse)	Simulation game	Solve an action sequence by selecting the right tool and PPE and select the necessary actions to control a control panel	Train industrial operators in safety measures and practices for specific, personalized, and hazardous activities	OHS awareness	Participatory (design choice and evaluation)	Usability: Effectiveness, efficiency, satisfaction Learning: Experimental group results in the game vs control group written multiple-choice questions	journal article
Pietrafesa E, Bentivenga R, Lalli P, Capelli C, Farina G, Stabile S. Becoming Safe: A Serious Game for Occupational Safety and Health Training in a WBL Italian Experience. In: Kubincová Z, Lancia L, Popescu E, Nakayama M, Scarano V, Gil AB, editors. Methodologies and Intelligent Systems for Technology Enhanced Learning, 10th International Conference Workshops Cham: Springer International Publishi…	44		students from high schools in agricultural, construction and manufacturing sectors	Italy	Design oriented with Evaluation	Web-based game accessible on PC, tablet & mobile	Management game	Manage a healthy work environment by organizing work tasks and protecting characters via personal protective equipment (PPE)	Raise awareness among high school students in vocational schools about health and safety at work	OHS awareness	Co-design (needs analysis, ideation, evaluation)	Not documented	conference paper
Rapp J, Rose J, Narciss S, Kapp F. How to set the game characteristics, design the instructional content and the didactical setting for a serious game for health prevention in the workplace. Cham, Switzerland. Springer; 2019. Presented at: 7th International Conference, GALA 2018; December 5-7, 2018:210-220; Palermo, Italy.	45		Executive and non-executive employees	Germany	Design	PC	Management game	A multiplayer simulation game where players must manage a restaurant as executive managers	Provide understanding of occupational health and promote employee culture on the subject	OHS awareness	Participatory Content Specification: Pedagogical content, game features, and usage context	none	conference paper
Kuipers DA, Wartena BO, Dijkstra BH, Terlouw G, van t Veer JTB, van Dijk HW, Prins JT, Pierie JPEN. iLift: A health behavior change support system for lifting and transfer techniques to prevent lower-back injuries in healthcare. International Journal of Medical Informatics 2016 Dec 1;96:11–23. doi: 10.1016/j.ijmedinf.2015.12.006	47		healthcare professionals	The Netherlands	Design & Evaluation	Microsoft Kinect	Exergame	1) Catch sheep based on their proximity to the player 2) Maintain an orchard by harvesting fruits and watering trees Rewards allow players to customize and maintain an environment	Instruct healthcare staff on lifting and transfer techniques	MSD prevention	Iterative, collaborative Definition of user needs, objectives, and technology, prototype evaluation, and field study	Engagement: Number and duration of sessions Training: Result tracking	journal article
Rodrigues MAF, Serpa YR, Macedo DV, Sousa ES. A serious game to practice stretches and exercises for a correct and healthy posture. Entertainment Computing 2018 Dec 1;28:78–88. doi: 10.1016/j.entcom.2017.11.002	48		Not specified	Brazil	Design oriented with Evaluation	Kinect, haptic controllers, and PC game	Exergame	1) Adapt the workspace by interacting with environmental elements to recreate a healthy environment for characters 2) Complete stretching exercises by moving puzzle pieces 3) Replicate and hold the posture of a silhouette displayed on screen	Raise awareness of proper office work postures and stretching exercises	MSD prevention	Game Concept Definition: Analysis, design, implementation, and testing	Usability/Satisfaction: Relevance of the game, ease of use, effectiveness of exercises, perceived well-being, overall satisfaction	conference paper
Sisto M, Zare M, Ouerhani N, Bolinhas C, Divernois M, Mignot B, et al. Virtual reality serious game for musculoskeletal disorder prevention. Cham, Switzerland. Springer; 2018. Presented at: Augmented Reality, Virtual Reality, and Computer Graphics, AVR 2018; June 24-27, 2018:43-59; Otranto, Italy.	49		industrial workers	France	Design	VR, motion capture system (Kinect and Leap Motion)	Puzzle and simulation game	Place gears in a specific arrangement (puzzle)	Train operators to find and practice the best postures and movements in their work activities	MSD prevention	Not documented	none	conference paper
Rebelo, F., & Filgueiras, E. V. (2012). Ergoshow: a user-centred design game to make children aware of ergonomics and occupational safety and health. Theoretical Issues in Ergonomics Science, 13(1), 4-17.	46		pupils aged 8 to 14	Portugal	design	Not documented	Not documented	Not documented	Designing a fun game for young people to raise awareness about health in the workplace	Primary prevention. Awareness of occupational health	user-centered design	Usability of the game via user tests	journal article
Stranick, T., & Lopez, C. (2022). Adaptive virtual reality exergame: Promoting physical activity among workers. Journal of Computing and Information Science in Engineering, 22(3), 031002.	52	The uniqueness of the designed game lies in its ability to adapt the intensity of exercises based on the player's movements	industrial workers (type of industry not specified)	USA	evaluation	Unity, oculus (VR), kinect	Exergame	Reproduce postures successively	Promote stretching exercises	Primary prevention via physical exercises	NA	Model prediction accuracy, usability (ad-hoc questionnaire)	journal article
Husna, R., Brata, K. C., Anggraini, I. T., Funabiki, N., Rahmadani, A. A., & Fan, C.-P. (2025). An Investigation of Hand Gestures for Controlling Video Games in a Rehabilitation Exergame System. Computers, 14(1), Article 1. https://doi.org/10.3390/computers14010025	41	The authors seek to identify whether the hand movements to be performed are difficult to perform or not and whether the game scores well on the SUS	Not documented	Japan / Indonesia	design-oriented with evaluation	PC and camera	Exergame	Perform hand gestures to help a character exit a maze	Support rehabilitation work for people suffering from MSDs with a simple game playable at home	Rehabilitation	Techno-centered approach: technology-focused development Presentation of systems and technologies used and the hand gesture recognition system Proof of concept	User experience via questionnaires (SUS and UEQ)	journal article
Valdivia S, Blanco R, Uribe A, Penuela L, Rojas D, Kapralos B. A spinal column exergame for occupational health purposes. Cham, Switzerland. Springer; 2017. Presented at: Games and Learning Alliance Conference, GALA 2017; December 5-7, 2017:83-92; Lisbon, Portugal	51		Sedentary office workers (working more than seven hours a day in front of a computer and not exercising their back)	Colombia / canada	design-oriented with evaluation	Kinect, inertial measurement unit (IMU)	Exergame	Perform flexion and extension movements to "paint" a white virtual room	Promote stretching sessions	Awareness through the promotion of physical exercises (flexion and extension of the spine)	Techno-centered approach: technology-focused development	Engagement via the Game Engagement Questionnaire (GEQ) – comparison of performance and user engagement between two motion tracking technologies and between using the exergame versus a non-game version	conference paper
Intipanya, N., Sihawong, R., & Janwantanakul, P. (2025). Effects of a smartphone game to facilitate active neck movements on the incidence of neck pain among office workers : A 6-month cluster-randomized controlled trial. Musculoskeletal Science and Practice, 75, 103243. https://doi.org/10.1016/j.msksp.2024.103243	50		Sedentary office workers	Thailand	Evaluation (cluster-randomized controlled trial)	Smartphone, video capture of neck movements	Exergame	Requires head movements to control an airplane	Prevent neck pain	Prevention via promotion of physical exercises	NA	Adherence to the intervention, perceived neck discomfort, incidence of neck pain, range of active cervical movements, pain intensity, disability, quality of life, and work ability	journal article
